# Supplementary material for: The role of cell-envelope synthesis for envelope growth and cytoplasmic density in Bacillus subtilis
Source: PNAS Nexus. 2022 Jul 26;1(4):pgac134. doi: 10.1093/pnasnexus/pgac134 (PMC9437589; doi:10.1093/pnasnexus/pgac134)
Supplement: pgac134_Supplemental_Files [file pgac134_supplemental_files.zip]

Archive with 9 entries (9 files):
- PNASNEXUS-PNASNEXUS-2022-00215-s01.pdf
- PNASNEXUS-PNASNEXUS-2022-00215-s02.pdf
- PNASNEXUS-PNASNEXUS-2022-00215-s03.pdf
- PNASNEXUS-PNASNEXUS-2022-00215-s04.pdf
- PNASNEXUS-PNASNEXUS-2022-00215-s05.avi
- PNASNEXUS-PNASNEXUS-2022-00215-s06.avi
- PNASNEXUS-PNASNEXUS-2022-00215-s07.avi
- PNASNEXUS-PNASNEXUS-2022-00215-s08.avi
- PNASNEXUS-PNASNEXUS-2022-00215-s09.avi
